# Supplementary material for: “Okay, So It’s Not Me”—The Extra-Fatigue of Formal and Informal Reporting of Sexual Harassment in Academia
Source: Int J Environ Res Public Health. 2026 May 11;23(5):634. doi: 10.3390/ijerph23050634 (PMC13206339; doi:10.3390/ijerph23050634)
Supplement: Supplementary file 1 [file ijerph-23-00634-s001.zip]

Archive with 1 entries (1 files):
- ijerph-4280143-supplementary.pdf
